# Supplementary material for: Virtual Screen for Repurposing of Drugs for Candidate Influenza a M2 Ion-Channel Inhibitors
Source: Front Cell Infect Microbiol. 2019 Mar 26;9:67. doi: 10.3389/fcimb.2019.00067 (PMC6443897; doi:10.3389/fcimb.2019.00067)
Supplement: Supplementary Table 1 — The learning set (M2 WT). [file Table_1.XLSX]

## Sheet: WT M2
CMPD_CHEMBLID	MOLREGNO	PARENT_CMPD_CHEMBLID	PARENT_MOLREGNO	MOL_PREF_NAME	COMPOUND_KEY	MOLWEIGHT	ALOGP	PSA	NUM_RO5_VIOLATIONS	CANONICAL_SMILES	ACTIVITY_ID	STANDARD_TYPE	RELATION	STANDARD_VALUE	STANDARD_UNITS	PCHEMBL_VALUE	PUBLISHED_TYPE	PUBLISHED_RELATION	PUBLISHED_VALUE	PUBLISHED_UNITS	ACTIVITY_COMMENT	DATA_VALIDITY_COMMENT	POTENTIAL_DUPLICATE	BAO_ENDPOINT	UO_UNITS	QUDT_UNITS	ASSAY_ID	ASSAY_CHEMBLID	ASSAY_TYPE	DESCRIPTION	ASSAY_SRC_ID	ASSAY_SRC_DESCRIPTION	ASSAY_ORGANISM	ASSAY_STRAIN	ASSAY_TAX_ID	CURATED_BY	BAO_FORMAT	TID	TARGET_CHEMBLID	TARGET_TYPE	PROTEIN_ACCESSION	PREF_NAME	ORGANISM	CONFIDENCE_SCORE	TARGET_MAPPING	APD_NAME	APD_CONFIDENCE	DOC_ID	DOC_CHEMBLID
CHEMBL3764303	2069115	CHEMBL3764303	2069115		33	275.44	3.52	40.71	0	CCCc1nc[nH]c1CN[C@@H]2C[C@@H]3C[C@H]([C@H]2C)C3(C)C	16466416	IC50	=	2500	nM	5.6	IC50	=	2.5	uM			0	BAO_0000190	UO_0000065	http://www.openphacts.org/units/Nanomolar	1555272	CHEMBL3768984	F	Antiviral activity against amantadine-sensitive Influenza A virus A/HK/68 (H3N2) expressing wild type M2 ion channel infected in MDCK cells assessed as protection against virus induced cytopathic effect after 48 hrs by microscopic analysis	1	Scientific Literature	Influenza A virus (A/Hong Kong/1/1968(H3N2))		506350	Autocuration	BAO_0000218	50652	CHEMBL613740	ORGANISM		Influenza A virus	Influenza A virus	1	Non-molecular			98318	CHEMBL3763156
CHEMBL3764131	2069330	CHEMBL3764131	2069330		4	247.39	2.88	40.71	0	C[C@H]1[C@@H](C[C@@H]2C[C@H]1C2(C)C)NCc3[nH]cnc3C	16466436	IC50	=	3200	nM	5.5	IC50	=	3.2	uM			0	BAO_0000190	UO_0000065	http://www.openphacts.org/units/Nanomolar	1555272	CHEMBL3768984	F	Antiviral activity against amantadine-sensitive Influenza A virus A/HK/68 (H3N2) expressing wild type M2 ion channel infected in MDCK cells assessed as protection against virus induced cytopathic effect after 48 hrs by microscopic analysis	1	Scientific Literature	Influenza A virus (A/Hong Kong/1/1968(H3N2))		506350	Autocuration	BAO_0000218	50652	CHEMBL613740	ORGANISM		Influenza A virus	Influenza A virus	1	Non-molecular			98318	CHEMBL3763156
CHEMBL3764858	2069113	CHEMBL3764858	2069113		31	273.42	3.45	40.71	0	C[C@H]1[C@@H](C[C@@H]2C[C@H]1C2(C)C)NCc3[nH]cnc3C4CC4	16466414	IC50	=	3400	nM	5.47	IC50	=	3.4	uM			0	BAO_0000190	UO_0000065	http://www.openphacts.org/units/Nanomolar	1555272	CHEMBL3768984	F	Antiviral activity against amantadine-sensitive Influenza A virus A/HK/68 (H3N2) expressing wild type M2 ion channel infected in MDCK cells assessed as protection against virus induced cytopathic effect after 48 hrs by microscopic analysis	1	Scientific Literature	Influenza A virus (A/Hong Kong/1/1968(H3N2))		506350	Autocuration	BAO_0000218	50652	CHEMBL613740	ORGANISM		Influenza A virus	Influenza A virus	1	Non-molecular			98318	CHEMBL3763156
CHEMBL3763849	2069323	CHEMBL3763849	2069323		46	275.44	3.44	40.71	0	CCc1nc(C)c(CN[C@@H]2C[C@@H]3C[C@H]([C@H]2C)C3(C)C)[nH]1	16466429	IC50	=	4100	nM	5.39	IC50	=	4.1	uM			0	BAO_0000190	UO_0000065	http://www.openphacts.org/units/Nanomolar	1555272	CHEMBL3768984	F	Antiviral activity against amantadine-sensitive Influenza A virus A/HK/68 (H3N2) expressing wild type M2 ion channel infected in MDCK cells assessed as protection against virus induced cytopathic effect after 48 hrs by microscopic analysis	1	Scientific Literature	Influenza A virus (A/Hong Kong/1/1968(H3N2))		506350	Autocuration	BAO_0000218	50652	CHEMBL613740	ORGANISM		Influenza A virus	Influenza A virus	1	Non-molecular			98318	CHEMBL3763156
CHEMBL3764014	2069112	CHEMBL3764014	2069112		30	261.41	3.13	40.71	0	CCc1nc[nH]c1CN[C@@H]2C[C@@H]3C[C@H]([C@H]2C)C3(C)C	16466413	IC50	=	5800	nM	5.24	IC50	=	5.8	uM			0	BAO_0000190	UO_0000065	http://www.openphacts.org/units/Nanomolar	1555272	CHEMBL3768984	F	Antiviral activity against amantadine-sensitive Influenza A virus A/HK/68 (H3N2) expressing wild type M2 ion channel infected in MDCK cells assessed as protection against virus induced cytopathic effect after 48 hrs by microscopic analysis	1	Scientific Literature	Influenza A virus (A/Hong Kong/1/1968(H3N2))		506350	Autocuration	BAO_0000218	50652	CHEMBL613740	ORGANISM		Influenza A virus	Influenza A virus	1	Non-molecular			98318	CHEMBL3763156
CHEMBL3764314	2069327	CHEMBL3764314	2069327		50	315.51	4.4	40.71	0	CCCc1nc([nH]c1CN[C@@H]2C[C@@H]3C[C@H]([C@H]2C)C3(C)C)C4CC4	16466433	IC50	=	6900	nM	5.16	IC50	=	6.9	uM			0	BAO_0000190	UO_0000065	http://www.openphacts.org/units/Nanomolar	1555272	CHEMBL3768984	F	Antiviral activity against amantadine-sensitive Influenza A virus A/HK/68 (H3N2) expressing wild type M2 ion channel infected in MDCK cells assessed as protection against virus induced cytopathic effect after 48 hrs by microscopic analysis	1	Scientific Literature	Influenza A virus (A/Hong Kong/1/1968(H3N2))		506350	Autocuration	BAO_0000218	50652	CHEMBL613740	ORGANISM		Influenza A virus	Influenza A virus	1	Non-molecular			98318	CHEMBL3763156
CHEMBL3764975	2069126	CHEMBL3764975	2069126		44	309.46	4.24	40.71	0	C[C@H]1[C@@H](C[C@@H]2C[C@H]1C2(C)C)NCc3cnc([nH]3)c4ccccc4	16466427	IC50	=	7600	nM	5.12	IC50	=	7.6	uM			0	BAO_0000190	UO_0000065	http://www.openphacts.org/units/Nanomolar	1555272	CHEMBL3768984	F	Antiviral activity against amantadine-sensitive Influenza A virus A/HK/68 (H3N2) expressing wild type M2 ion channel infected in MDCK cells assessed as protection against virus induced cytopathic effect after 48 hrs by microscopic analysis	1	Scientific Literature	Influenza A virus (A/Hong Kong/1/1968(H3N2))		506350	Autocuration	BAO_0000218	50652	CHEMBL613740	ORGANISM		Influenza A virus	Influenza A virus	1	Non-molecular			98318	CHEMBL3763156
CHEMBL3765730	2069114	CHEMBL3765730	2069114		32	289.47	3.87	40.71	0	C[C@H]1[C@@H](C[C@@H]2C[C@H]1C2(C)C)NCc3[nH]cnc3C(C)(C)C	16466415	IC50	=	8300	nM	5.08	IC50	=	8.3	uM			0	BAO_0000190	UO_0000065	http://www.openphacts.org/units/Nanomolar	1555272	CHEMBL3768984	F	Antiviral activity against amantadine-sensitive Influenza A virus A/HK/68 (H3N2) expressing wild type M2 ion channel infected in MDCK cells assessed as protection against virus induced cytopathic effect after 48 hrs by microscopic analysis	1	Scientific Literature	Influenza A virus (A/Hong Kong/1/1968(H3N2))		506350	Autocuration	BAO_0000218	50652	CHEMBL613740	ORGANISM		Influenza A virus	Influenza A virus	1	Non-molecular			98318	CHEMBL3763156
CHEMBL3764043	2069122	CHEMBL3764043	2069122		40	289.47	3.77	40.71	0	CC(C)Cc1ncc(CN[C@@H]2C[C@@H]3C[C@H]([C@H]2C)C3(C)C)[nH]1	16466423	IC50	=	8700	nM	5.06	IC50	=	8.7	uM			0	BAO_0000190	UO_0000065	http://www.openphacts.org/units/Nanomolar	1555272	CHEMBL3768984	F	Antiviral activity against amantadine-sensitive Influenza A virus A/HK/68 (H3N2) expressing wild type M2 ion channel infected in MDCK cells assessed as protection against virus induced cytopathic effect after 48 hrs by microscopic analysis	1	Scientific Literature	Influenza A virus (A/Hong Kong/1/1968(H3N2))		506350	Autocuration	BAO_0000218	50652	CHEMBL613740	ORGANISM		Influenza A virus	Influenza A virus	1	Non-molecular			98318	CHEMBL3763156
CHEMBL3763716	2069121	CHEMBL3763716	2069121		39	289.47	3.87	40.71	0	C[C@H]1[C@@H](C[C@@H]2C[C@H]1C2(C)C)NCc3cnc([nH]3)C(C)(C)C	16466422	IC50	=	8800	nM	5.06	IC50	=	8.8	uM			0	BAO_0000190	UO_0000065	http://www.openphacts.org/units/Nanomolar	1555272	CHEMBL3768984	F	Antiviral activity against amantadine-sensitive Influenza A virus A/HK/68 (H3N2) expressing wild type M2 ion channel infected in MDCK cells assessed as protection against virus induced cytopathic effect after 48 hrs by microscopic analysis	1	Scientific Literature	Influenza A virus (A/Hong Kong/1/1968(H3N2))		506350	Autocuration	BAO_0000218	50652	CHEMBL613740	ORGANISM		Influenza A virus	Influenza A virus	1	Non-molecular			98318	CHEMBL3763156
CHEMBL3765636	2069326	CHEMBL3765636	2069326		49	317.52	4.65	40.71	0	CCCc1nc([nH]c1CN[C@@H]2C[C@@H]3C[C@H]([C@H]2C)C3(C)C)C(C)C	16466432	IC50	=	10200	nM	4.99	IC50	=	10.2	uM			0	BAO_0000190	UO_0000065	http://www.openphacts.org/units/Nanomolar	1555272	CHEMBL3768984	F	Antiviral activity against amantadine-sensitive Influenza A virus A/HK/68 (H3N2) expressing wild type M2 ion channel infected in MDCK cells assessed as protection against virus induced cytopathic effect after 48 hrs by microscopic analysis	1	Scientific Literature	Influenza A virus (A/Hong Kong/1/1968(H3N2))		506350	Autocuration	BAO_0000218	50652	CHEMBL613740	ORGANISM		Influenza A virus	Influenza A virus	1	Non-molecular			98318	CHEMBL3763156
CHEMBL3763447	2069329	CHEMBL3763447	2069329		52	247.39	2.58	29.85	0	C[C@H]1[C@@H](C[C@@H]2C[C@H]1C2(C)C)NCc3cncn3C	16466435	IC50	=	12000	nM	4.92	IC50	=	12	uM			0	BAO_0000190	UO_0000065	http://www.openphacts.org/units/Nanomolar	1555272	CHEMBL3768984	F	Antiviral activity against amantadine-sensitive Influenza A virus A/HK/68 (H3N2) expressing wild type M2 ion channel infected in MDCK cells assessed as protection against virus induced cytopathic effect after 48 hrs by microscopic analysis	1	Scientific Literature	Influenza A virus (A/Hong Kong/1/1968(H3N2))		506350	Autocuration	BAO_0000218	50652	CHEMBL613740	ORGANISM		Influenza A virus	Influenza A virus	1	Non-molecular			98318	CHEMBL3763156
CHEMBL3764482	2069328	CHEMBL3764482	2069328		51	351.54	5.19	40.71	1	CCCc1nc([nH]c1CN[C@@H]2C[C@@H]3C[C@H]([C@H]2C)C3(C)C)c4ccccc4	16466434	IC50	=	13500	nM	4.87	IC50	=	13.5	uM			0	BAO_0000190	UO_0000065	http://www.openphacts.org/units/Nanomolar	1555272	CHEMBL3768984	F	Antiviral activity against amantadine-sensitive Influenza A virus A/HK/68 (H3N2) expressing wild type M2 ion channel infected in MDCK cells assessed as protection against virus induced cytopathic effect after 48 hrs by microscopic analysis	1	Scientific Literature	Influenza A virus (A/Hong Kong/1/1968(H3N2))		506350	Autocuration	BAO_0000218	50652	CHEMBL613740	ORGANISM		Influenza A virus	Influenza A virus	1	Non-molecular			98318	CHEMBL3763156
CHEMBL3764590	2069325	CHEMBL3764590	2069325		48	287.45	3.76	40.71	0	C[C@H]1[C@@H](C[C@@H]2C[C@H]1C2(C)C)NCc3[nH]c(nc3C)C4CC4	16466431	IC50	=	15300	nM	4.82	IC50	=	15.3	uM			0	BAO_0000190	UO_0000065	http://www.openphacts.org/units/Nanomolar	1555272	CHEMBL3768984	F	Antiviral activity against amantadine-sensitive Influenza A virus A/HK/68 (H3N2) expressing wild type M2 ion channel infected in MDCK cells assessed as protection against virus induced cytopathic effect after 48 hrs by microscopic analysis	1	Scientific Literature	Influenza A virus (A/Hong Kong/1/1968(H3N2))		506350	Autocuration	BAO_0000218	50652	CHEMBL613740	ORGANISM		Influenza A virus	Influenza A virus	1	Non-molecular			98318	CHEMBL3763156
CHEMBL660	27647	CHEMBL660	27647	AMANTADINE	amantadine	151.25	1.91	26.02	0	NC12CC3CC(CC(C3)C1)C2	16466437	IC50	>	100000	nM		IC50	>	100	uM			0	BAO_0000190	UO_0000065	http://www.openphacts.org/units/Nanomolar	1555272	CHEMBL3768984	F	Antiviral activity against amantadine-sensitive Influenza A virus A/HK/68 (H3N2) expressing wild type M2 ion channel infected in MDCK cells assessed as protection against virus induced cytopathic effect after 48 hrs by microscopic analysis	1	Scientific Literature	Influenza A virus (A/Hong Kong/1/1968(H3N2))		506350	Autocuration	BAO_0000218	50652	CHEMBL613740	ORGANISM		Influenza A virus	Influenza A virus	1	Non-molecular			98318	CHEMBL3763156
CHEMBL3764149	2069120	CHEMBL3764149	2069120		38	275.44	3.69	40.71	0	CC(C)c1ncc(CN[C@@H]2C[C@@H]3C[C@H]([C@H]2C)C3(C)C)[nH]1	16466421	IC50					IC50				Not Active		0	BAO_0000190			1555272	CHEMBL3768984	F	Antiviral activity against amantadine-sensitive Influenza A virus A/HK/68 (H3N2) expressing wild type M2 ion channel infected in MDCK cells assessed as protection against virus induced cytopathic effect after 48 hrs by microscopic analysis	1	Scientific Literature	Influenza A virus (A/Hong Kong/1/1968(H3N2))		506350	Autocuration	BAO_0000218	50652	CHEMBL613740	ORGANISM		Influenza A virus	Influenza A virus	1	Non-molecular			98318	CHEMBL3763156
CHEMBL3765170	2069118	CHEMBL3765170	2069118		36	261.41	3.13	40.71	0	CCc1ncc(CN[C@@H]2C[C@@H]3C[C@H]([C@H]2C)C3(C)C)[nH]1	16466444	IC50					IC50				Not Determined		0	BAO_0000190			1555273	CHEMBL3768985	F	Antiviral activity against amantadine-sensitive Influenza A virus A/HK/68 (H3N2) expressing wild type M2 ion channel infected in MDCK cells assessed as cell viability after 48 hrs by MTT assay	1	Scientific Literature	Influenza A virus (A/Hong Kong/1/1968(H3N2))		506350	Autocuration	BAO_0000218	50652	CHEMBL613740	ORGANISM		Influenza A virus	Influenza A virus	1	Non-molecular			98318	CHEMBL3763156
CHEMBL3765206	2069116	CHEMBL3765206	2069116		34	309.46	4.24	40.71	0	C[C@H]1[C@@H](C[C@@H]2C[C@H]1C2(C)C)NCc3[nH]cnc3c4ccccc4	16466417	IC50					IC50				Not Active		0	BAO_0000190			1555272	CHEMBL3768984	F	Antiviral activity against amantadine-sensitive Influenza A virus A/HK/68 (H3N2) expressing wild type M2 ion channel infected in MDCK cells assessed as protection against virus induced cytopathic effect after 48 hrs by microscopic analysis	1	Scientific Literature	Influenza A virus (A/Hong Kong/1/1968(H3N2))		506350	Autocuration	BAO_0000218	50652	CHEMBL613740	ORGANISM		Influenza A virus	Influenza A virus	1	Non-molecular			98318	CHEMBL3763156
CHEMBL3764660	2069117	CHEMBL3764660	2069117		35	247.39	2.88	40.71	0	C[C@H]1[C@@H](C[C@@H]2C[C@H]1C2(C)C)NCc3cnc(C)[nH]3	16466443	IC50					IC50				Not Determined		0	BAO_0000190			1555273	CHEMBL3768985	F	Antiviral activity against amantadine-sensitive Influenza A virus A/HK/68 (H3N2) expressing wild type M2 ion channel infected in MDCK cells assessed as cell viability after 48 hrs by MTT assay	1	Scientific Literature	Influenza A virus (A/Hong Kong/1/1968(H3N2))		506350	Autocuration	BAO_0000218	50652	CHEMBL613740	ORGANISM		Influenza A virus	Influenza A virus	1	Non-molecular			98318	CHEMBL3763156
CHEMBL3765229	2069322	CHEMBL3765229	2069322		45	315.49	4.3	40.71	0	C[C@H]1[C@@H](C[C@@H]2C[C@H]1C2(C)C)NCc3cnc([nH]3)c4cccs4	16466428	IC50					IC50				Not Active		0	BAO_0000190			1555272	CHEMBL3768984	F	Antiviral activity against amantadine-sensitive Influenza A virus A/HK/68 (H3N2) expressing wild type M2 ion channel infected in MDCK cells assessed as protection against virus induced cytopathic effect after 48 hrs by microscopic analysis	1	Scientific Literature	Influenza A virus (A/Hong Kong/1/1968(H3N2))		506350	Autocuration	BAO_0000218	50652	CHEMBL613740	ORGANISM		Influenza A virus	Influenza A virus	1	Non-molecular			98318	CHEMBL3763156
CHEMBL3764655	2069119	CHEMBL3764655	2069119		37	273.42	3.45	40.71	0	C[C@H]1[C@@H](C[C@@H]2C[C@H]1C2(C)C)NCc3cnc([nH]3)C4CC4	16466445	IC50					IC50				Not Determined		0	BAO_0000190			1555273	CHEMBL3768985	F	Antiviral activity against amantadine-sensitive Influenza A virus A/HK/68 (H3N2) expressing wild type M2 ion channel infected in MDCK cells assessed as cell viability after 48 hrs by MTT assay	1	Scientific Literature	Influenza A virus (A/Hong Kong/1/1968(H3N2))		506350	Autocuration	BAO_0000218	50652	CHEMBL613740	ORGANISM		Influenza A virus	Influenza A virus	1	Non-molecular			98318	CHEMBL3763156
CHEMBL3764933	2069125	CHEMBL3764933	2069125		43	315.51	4.62	40.71	0	C[C@H]1[C@@H](C[C@@H]2C[C@H]1C2(C)C)NCc3cnc([nH]3)C4CCCCC4	16466451	IC50					IC50				Not Determined		0	BAO_0000190			1555273	CHEMBL3768985	F	Antiviral activity against amantadine-sensitive Influenza A virus A/HK/68 (H3N2) expressing wild type M2 ion channel infected in MDCK cells assessed as cell viability after 48 hrs by MTT assay	1	Scientific Literature	Influenza A virus (A/Hong Kong/1/1968(H3N2))		506350	Autocuration	BAO_0000218	50652	CHEMBL613740	ORGANISM		Influenza A virus	Influenza A virus	1	Non-molecular			98318	CHEMBL3763156
CHEMBL3765041	2069324	CHEMBL3765041	2069324		47	289.47	4	40.71	0	CC(C)c1nc(C)c(CN[C@@H]2C[C@@H]3C[C@H]([C@H]2C)C3(C)C)[nH]1	16466455	IC50					IC50				Not Determined		0	BAO_0000190			1555273	CHEMBL3768985	F	Antiviral activity against amantadine-sensitive Influenza A virus A/HK/68 (H3N2) expressing wild type M2 ion channel infected in MDCK cells assessed as cell viability after 48 hrs by MTT assay	1	Scientific Literature	Influenza A virus (A/Hong Kong/1/1968(H3N2))		506350	Autocuration	BAO_0000218	50652	CHEMBL613740	ORGANISM		Influenza A virus	Influenza A virus	1	Non-molecular			98318	CHEMBL3763156
CHEMBL3765687	2069123	CHEMBL3765687	2069123		41	289.47	3.91	40.71	0	CCCCc1ncc(CN[C@@H]2C[C@@H]3C[C@H]([C@H]2C)C3(C)C)[nH]1	16466424	IC50					IC50				Not Active		0	BAO_0000190			1555272	CHEMBL3768984	F	Antiviral activity against amantadine-sensitive Influenza A virus A/HK/68 (H3N2) expressing wild type M2 ion channel infected in MDCK cells assessed as protection against virus induced cytopathic effect after 48 hrs by microscopic analysis	1	Scientific Literature	Influenza A virus (A/Hong Kong/1/1968(H3N2))		506350	Autocuration	BAO_0000218	50652	CHEMBL613740	ORGANISM		Influenza A virus	Influenza A virus	1	Non-molecular			98318	CHEMBL3763156
CHEMBL3764507	2069124	CHEMBL3764507	2069124		42	301.48	4.23	40.71	0	C[C@H]1[C@@H](C[C@@H]2C[C@H]1C2(C)C)NCc3cnc([nH]3)C4CCCC4	16466425	IC50					IC50				Not Active		0	BAO_0000190			1555272	CHEMBL3768984	F	Antiviral activity against amantadine-sensitive Influenza A virus A/HK/68 (H3N2) expressing wild type M2 ion channel infected in MDCK cells assessed as protection against virus induced cytopathic effect after 48 hrs by microscopic analysis	1	Scientific Literature	Influenza A virus (A/Hong Kong/1/1968(H3N2))		506350	Autocuration	BAO_0000218	50652	CHEMBL613740	ORGANISM		Influenza A virus	Influenza A virus	1	Non-molecular			98318	CHEMBL3763156
[truncated: 15 more columns]
